# Supplementary material for: Associations between self-reported and objective face recognition abilities are only evident in above- and below-average recognisers
Source: PeerJ. 2021 Jan 11;9:e10629. doi: 10.7717/peerj.10629 (PMC7808263; doi:10.7717/peerj.10629)
Supplement: Supplemental Information 1 [file peerj-09-10629-s001.csv]

id	sex	age	order	score_CFMT	score_PI20	Quartile
1	female	19	form-test	59	65	Third Quartile
2	male	20	test-form	56	47	Second Quartile
3	female	19	form-test	56	46	Second Quartile
4	female	20	test-form	58	38	Third Quartile
5	female	18	form-test	59	67	Third Quartile
6	male	23	test-form	48	38	First Quartile
7	female	19	test-form	51	30	Second Quartile
8	male	19	form-test	41	56	First Quartile
9	female	22	form-test	68	37	Fourth Quartile
10	female	19	test-form	65	68	Fourth Quartile
11	male	19	form-test	49	66	First Quartile
12	female	19	form-test	69	41	Fourth Quartile
13	male	20	test-form	65	52	Fourth Quartile
14	female	19	form-test	50	51	First Quartile
15	female	19	form-test	62	52	Third Quartile
16	female	19	form-test	57	60	Third Quartile
17	male	21	test-form	53	33	Second Quartile
18	female	18	form-test	57	36	Third Quartile
19	female	18	form-test	62	46	Third Quartile
20	female	18	form-test	56	54	Second Quartile
21	female	18	form-test	53	54	Second Quartile
22	male	23	form-test	48	55	First Quartile
23	female	18	form-test	56	45	Second Quartile
24	female	18	form-test	54	44	Second Quartile
25	male	19	test-form	47	39	First Quartile
26	female	21	form-test	55	29	Second Quartile
27	female	20	form-test	58	53	Third Quartile
28	male	19	test-form	49	50	First Quartile
29	male	22	test-form	44	47	First Quartile
30	male	20	form-test	66	30	Fourth Quartile
31	male	19	test-form	52	69	Second Quartile
32	male	35	form-test	66	38	Fourth Quartile
33	male	25	test-form	45	49	First Quartile
34	female	23	test-form	67	44	Fourth Quartile
35	female	20	form-test	52	45	Second Quartile
36	female	19	form-test	50	60	First Quartile
37	male	18	form-test	58	54	Third Quartile
38	male	19	test-form	52	53	Second Quartile
39	female	19	form-test	57	58	Third Quartile
40	female	19	form-test	56	58	Second Quartile
41	female	18	form-test	44	55	First Quartile
42	female	18	form-test	55	48	Second Quartile
43	female	19	form-test	50	72	First Quartile
44	female	19	form-test	70	35	Fourth Quartile
45	female	22	test-form	72	60	Fourth Quartile
46	female	22	test-form	55	57	Second Quartile
47	male	19	test-form	57	53	Third Quartile
48	male	22	test-form	50	50	First Quartile
49	male	22	test-form	59	28	Third Quartile
50	female	22	test-form	46	75	First Quartile
51	female	19	test-form	65	34	Fourth Quartile
52	female	21	test-form	62	41	Third Quartile
53	female	21	test-form	49	47	First Quartile
54	female	21	test-form	68	32	Fourth Quartile
55	female	22	test-form	69	42	Fourth Quartile
56	male	19	test-form	71	28	Fourth Quartile
57	female	18	test-form	55	51	Second Quartile
58	female	22	test-form	65	55	Fourth Quartile
59	female	22	test-form	45	69	First Quartile
60	female	21	test-form	51	46	Second Quartile
61	male	23	test-form	49	63	First Quartile
62	female	19	test-form	67	58	Fourth Quartile
63	female	21	test-form	52	64	Second Quartile
64	female	22	test-form	47	69	First Quartile
65	male	22	test-form	57	48	Third Quartile
66	male	19	test-form	63	59	Third Quartile
67	female	24	test-form	55	50	Second Quartile
68	male	21	test-form	54	70	Second Quartile
69	female	25	test-form	56	38	Second Quartile
70	female	22	test-form	67	33	Fourth Quartile
71	male	22	test-form	44	58	First Quartile
72	female	25	test-form	65	41	Fourth Quartile
73	female	19	test-form	60	42	Third Quartile
74	female	19	test-form	59	42	Third Quartile
75	female	18	form-test	56	33	Second Quartile
76	female	19	test-form	58	61	Third Quartile
77	male	24	form-test	44	31	First Quartile
78	female	22	form-test	69	34	Fourth Quartile
79	female	21	form-test	63	51	Third Quartile
80	female	21	form-test	60	43	Third Quartile
81	male	23	form-test	56	34	Second Quartile
82	female	23	form-test	47	46	First Quartile
83	female	26	form-test	59	28	Third Quartile
84	male	19	test-form	50	36	First Quartile
85	male	18	form-test	48	36	First Quartile
86	male	19	test-form	66	58	Fourth Quartile
87	female	19	test-form	55	50	Second Quartile
88	female	19	form-test	52	34	Second Quartile
89	female	18	test-form	50	35	First Quartile
90	female	24	test-form	60	36	Third Quartile
91	female	19	form-test	51	48	Second Quartile
92	female	19	form-test	58	35	Third Quartile
93	male	19	form-test	45	43	First Quartile
94	female	19	form-test	68	54	Fourth Quartile
95	female	19	test-form	64	65	Fourth Quartile
96	female	19	form-test	61	29	Third Quartile
97	female	19	test-form	54	55	Second Quartile
98	female	19	form-test	53	59	Second Quartile
99	male	19	form-test	57	38	Third Quartile
100	female	18	form-test	66	36	Fourth Quartile
101	female	19	form-test	64	41	Fourth Quartile
102	male	19	form-test	56	34	Second Quartile
103	male	19	form-test	70	40	Fourth Quartile
104	female	19	form-test	65	40	Fourth Quartile
105	male	19	test-form	57	52	Third Quartile
106	female	19	test-form	65	56	Fourth Quartile
107	male	23	form-test	44	45	First Quartile
108	female	21	test-form	65	50	Fourth Quartile
109	female	20	test-form	70	37	Fourth Quartile
110	female	21	test-form	67	34	Fourth Quartile
111	female	21	test-form	69	40	Fourth Quartile
112	female	20	test-form	47	76	First Quartile
113	female	20	test-form	72	35	Fourth Quartile
114	female	21	form-test	60	37	Third Quartile
115	female	21	form-test	58	55	Third Quartile
116	female	20	form-test	70	49	Fourth Quartile
117	female	20	form-test	47	37	First Quartile
118	female	20	form-test	55	39	Second Quartile
119	male	21	form-test	56	33	Second Quartile
120	female	21	form-test	59	48	Third Quartile
121	female	20	form-test	64	54	Fourth Quartile
122	female	20	form-test	64	28	Fourth Quartile
123	female	19	form-test	63	30	Third Quartile
124	female	20	form-test	52	40	Second Quartile
125	female	20	form-test	63	53	Third Quartile
126	female	20	form-test	52	60	Second Quartile
127	male	21	form-test	52	45	Second Quartile
128	male	20	form-test	55	36	Second Quartile
129	male	20	form-test	52	42	Second Quartile
130	male	22	form-test	41	68	First Quartile
131	female	23	test-form	67	43	Fourth Quartile
132	female	20	test-form	69	46	Fourth Quartile
133	female	23	test-form	56	47	Second Quartile
134	male	21	test-form	43	59	First Quartile
135	male	22	test-form	72	40	Fourth Quartile
136	male	20	form-test	57	43	Third Quartile
137	female	19	form-test	56	40	Second Quartile
138	female	26	form-test	50	39	First Quartile
139	female	19	test-form	53	41	Second Quartile
140	male	19	form-test	47	35	First Quartile
141	female	19	test-form	42	52	First Quartile
142	female	20	form-test	45	54	First Quartile
143	male	22	test-form	55	47	Second Quartile
144	female	23	test-form	48	46	First Quartile
145	female	19	test-form	53	48	Second Quartile
146	male	19	form-test	58	36	Third Quartile
147	female	20	form-test	72	51	Fourth Quartile
148	female	20	form-test	52	44	Second Quartile
149	female	22	test-form	62	44	Third Quartile
150	male	18	form-test	47	51	First Quartile
151	male	20	form-test	46	47	First Quartile
152	female	20	form-test	36	67	First Quartile
153	male	20	test-form	47	45	First Quartile
154	female	20	test-form	44	65	First Quartile
155	female	20	test-form	63	75	Third Quartile
156	female	30	test-form	45	57	First Quartile
157	male	21	test-form	61	42	Third Quartile
158	female	22	test-form	58	61	Third Quartile
159	female	21	test-form	47	61	First Quartile
160	female	20	test-form	57	40	Third Quartile
161	female	21	test-form	54	40	Second Quartile
162	female	20	test-form	46	53	First Quartile
163	female	21	test-form	54	39	Second Quartile
164	female	20	test-form	47	68	First Quartile
165	male	21	test-form	56	41	Second Quartile
166	female	22	test-form	45	34	First Quartile
167	female	22	test-form	70	31	Fourth Quartile
168	female	22	test-form	71	38	Fourth Quartile
169	female	21	test-form	50	64	First Quartile
170	female	22	test-form	68	47	Fourth Quartile
171	female	21	test-form	71	34	Fourth Quartile
172	female	19	test-form	58	45	Third Quartile
173	female	19	test-form	58	44	Third Quartile
174	female	21	test-form	71	43	Fourth Quartile
175	female	21	test-form	49	45	First Quartile
176	female	19	form-test	65	32	Fourth Quartile
177	male	21	form-test	48	70	First Quartile
178	female	19	form-test	60	45	Third Quartile
179	female	20	form-test	56	38	Second Quartile
180	female	22	form-test	63	43	Third Quartile
181	female	19	form-test	54	31	Second Quartile
182	female	18	form-test	55	67	Second Quartile
183	female	20	form-test	53	45	Second Quartile
184	female	25	test-form	54	69	Second Quartile
185	female	22	form-test	71	41	Fourth Quartile
186	female	20	form-test	63	46	Third Quartile
187	female	25	form-test	68	33	Fourth Quartile
188	female	25	form-test	62	36	Third Quartile
189	female	20	form-test	61	46	Third Quartile
190	female	21	form-test	68	30	Fourth Quartile
191	female	23	form-test	45	48	First Quartile
192	male	18	form-test	59	47	Third Quartile
193	female	19	form-test	65	52	Fourth Quartile
194	other	19	form-test	56	44	Second Quartile
195	female	21	form-test	57	36	Third Quartile
196	female	20	form-test	45	65	First Quartile
197	male	28	form-test	58	31	Third Quartile
198	male	20	form-test	68	40	Fourth Quartile
199	female	20	form-test	55	35	Second Quartile
200	female	22	form-test	65	50	Fourth Quartile
201	female	24	form-test	55	33	Second Quartile
202	male	23	form-test	56	57	Second Quartile
203	female	19	test-form	53	41	Second Quartile
204	female	26	test-form	61	61	Third Quartile
205	male	18	form-test	45	56	First Quartile
206	female	19	form-test	53	43	Second Quartile
207	female	18	form-test	63	43	Third Quartile
208	female	20	form-test	35	60	First Quartile
209	female	29	test-form	55	70	Second Quartile
210	female	27	test-form	64	56	Fourth Quartile
211	male	19	form-test	46	51	First Quartile
212	male	21	test-form	47	50	First Quartile
213	female	19	form-test	49	71	First Quartile
214	male	20	form-test	44	42	First Quartile
215	female	24	form-test	64	60	Fourth Quartile
216	female	20	form-test	68	31	Fourth Quartile
217	female	20	test-form	59	66	Third Quartile
218	female	20	test-form	65	47	Fourth Quartile
219	female	21	test-form	48	49	First Quartile
220	female	20	test-form	48	41	First Quartile
221	female	28	test-form	61	58	Third Quartile
222	female	31	test-form	62	44	Third Quartile
223	male	20	form-test	53	49	Second Quartile
224	female	19	form-test	53	57	Second Quartile
225	female	18	form-test	67	27	Fourth Quartile
226	female	21	form-test	61	41	Third Quartile
227	female	19	test-form	50	48	First Quartile
228	female	20	form-test	53	56	Second Quartile
229	male	19	test-form	48	70	First Quartile
230	female	18	form-test	46	50	First Quartile
231	female	21	test-form	58	49	Third Quartile
232	female	20	form-test	66	37	Fourth Quartile
233	female	44	test-form	58	69	Third Quartile
234	female	21	test-form	58	51	Third Quartile
235	female	20	test-form	56	61	Second Quartile
236	female	19	form-test	51	50	Second Quartile
237	female	18	test-form	67	53	Fourth Quartile
238	male	19	form-test	53	41	Second Quartile
239	female	21	test-form	66	38	Fourth Quartile
240	female	19	form-test	58	58	Third Quartile
241	female	21	test-form	54	57	Second Quartile
242	female	18	form-test	56	42	Second Quartile
243	male	28	test-form	55	75	Second Quartile
244	female	21	test-form	38	65	First Quartile
245	female	21	test-form	66	60	Fourth Quartile
246	female	26	form-test	65	31	Fourth Quartile
247	female	22	form-test	60	75	Third Quartile
248	female	28	form-test	48	67	First Quartile
249	female	18	test-form	50	48	First Quartile
250	female	18	test-form	47	60	First Quartile
251	female	29	form-test	54	38	Second Quartile
252	male	53	form-test	51	44	Second Quartile
253	female	20	test-form	70	32	Fourth Quartile
254	male	18	form-test	57	43	Third Quartile
255	female	58	form-test	32	77	First Quartile
